# Supplementary material for: Climatic and soil characteristics account for the genetic structure of the invasive cactus moth Cactoblastis cactorum, in its native range in Argentina
Source: PeerJ. 2024 Feb 12;12:e16861. doi: 10.7717/peerj.16861 (PMC10868523; doi:10.7717/peerj.16861)
Supplement: Supplemental Information 2 [file peerj-12-16861-s002.xlsx]

## Sheet: Database_Arg
name_pop	Population	ID	Latitude	Longitude	Locus 4b		Locus 3		Locus 65		Locus 60		Locus 11		Locus 59		Locus 6b		Locus 15		Locus 6		Locus 13
Huasapampa	1	Ind-1	-27.914	-65.5634	108	108	142	144	210	210	101	101	198	214	113	113	89	97	102	104	129	135	127	129
Huasapampa	1	Ind-2	-27.9141	-65.5634	108	110	140	140	210	214	101	101	210	210	113	113	93	97	102	104	129	129	129	129
Huasapampa	1	Ind-3	-27.9142	-65.5633	108	108	142	142	214	214	103	103	202	212	113	113	0	0	102	106	131	131	123	123
Huasapampa	1	Ind-4	-27.9142	-65.5633	114	116	144	144	214	214	101	101	198	210	109	111	109	111	104	104	129	129	123	123
Huasapampa	1	Ind-5	-27.9143	-65.5633	96	112	138	150	214	214	101	101	212	212	103	113	103	113	102	104	129	131	127	127
Huasapampa	1	Ind-6	-27.9143	-65.5632	110	110	140	142	214	214	101	101	200	216	113	113	89	89	102	106	129	129	121	125
Huasapampa	1	Ind-7	-27.9143	-65.5632	112	114	144	144	214	214	101	101	198	214	103	113	87	87	104	104	129	135	125	129
Huasapampa	1	Ind-8	-27.9142	-65.5632	108	110	140	154	214	214	101	101	200	210	113	113	97	111	104	106	129	135	123	127
Huasapampa	1	Ind-9	-27.9142	-65.5633	110	112	144	150	210	210	101	101	196	210	111	111	111	111	100	104	135	139	123	123
Huasapampa	1	Ind-10	-27.9141	-65.5635	110	114	138	138	218	218	101	101	212	212	113	113	113	113	104	104	129	135	127	127
Huasapampa	1	Ind-11	-27.9141	-65.5633	112	114	144	144	210	214	101	101	196	210	113	113	89	89	100	102	129	129	123	125
Huasapampa	1	Ind-12	-27.9141	-65.5633	108	110	140	148	214	214	101	101	198	214	103	111	103	111	106	106	129	135	125	125
Huasapampa	1	Ind-13	-27.914	-65.5632	114	114	142	148	210	214	103	103	198	210	111	111	111	111	102	104	129	129	123	125
Huasapampa	1	Ind-14	-27.914	-65.563	100	114	140	140	210	214	101	101	198	212	111	113	81	107	106	106	131	135	121	125
Huasapampa	1	Ind-15	-27.914	-65.563	114	114	142	142	210	210	101	101	212	212	103	113	89	89	104	106	131	135	123	131
Huasapampa	1	Ind-16	-27.914	-65.5629	108	112	138	138	210	214	101	101	210	210	113	113	93	97	102	104	129	135	125	125
Huasapampa	1	Ind-17	-27.9141	-65.563	108	110	142	146	214	214	101	101	196	210	103	111	93	97	104	104	131	135	129	129
Huasapampa	1	Ind-18	-27.9141	-65.5635	108	114	144	144	214	220	101	101	198	214	113	113	97	109	106	106	129	129	125	127
Huasapampa	1	Ind-19	-27.9141	-65.563	110	114	138	144	210	210	0	0	210	214	111	111	109	109	104	106	129	131	131	131
Huasapampa	1	Ind-20	-27.9141	-65.563	108	114	140	144	214	214	101	101	210	210	113	113	113	113	100	104	131	131	123	123
Huasapampa	1	Ind-21	-27.9143	-65.563	108	108	144	146	210	214	101	101	212	212	103	111	109	109	102	104	129	135	121	127
Huasapampa	1	Ind-22	-27.9143	-65.563	110	114	142	142	214	214	101	101	198	210	111	111	111	111	106	106	131	141	123	131
Huasapampa	1	Ind-23	-27.912	-65.5641	110	110	140	140	210	220	101	101	196	198	113	113	93	97	102	104	129	135	121	121
Huasapampa	1	Ind-24	-27.9142	-65.5635	94	114	140	150	210	214	101	101	198	200	113	113	89	109	104	104	129	135	123	125
Huasapampa	1	Ind-25	-27.9142	-65.5634	110	110	140	140	210	210	101	101	198	216	103	113	89	103	104	104	129	131	121	127
Huasapampa	1	Ind-26	-27.9141	-65.5634	108	112	138	138	210	210	101	101	212	214	111	113	111	113	104	104	129	133	121	125
Huasapampa	1	Ind-27	-27.9141	-65.5634	108	114	146	146	220	220	101	101	212	214	103	113	109	109	102	102	131	135	125	125
Huasapampa	1	Ind-28	-27.9141	-65.5634	110	110	140	140	214	214	101	101	202	212	111	111	111	111	104	106	129	135	121	127
Icano	2	Ind-29	-28.9339	-65.2977	110	114	156	156	212	212	103	103	198	198	103	103	89	103	102	102	133	133	129	129
Icano	2	Ind-30	-28.934	-65.2977	110	110	154	158	188	210	103	103	194	198	103	113	93	97	102	102	131	131	127	127
Icano	2	Ind-31	-28.934	-65.2978	110	110	156	158	218	218	103	103	198	198	103	111	97	115	102	102	129	129	125	125
Icano	2	Ind-32	-28.9339	-65.2982	110	110	158	158	212	212	103	103	194	198	113	113	97	109	102	102	121	121	129	129
Icano	2	Ind-33	-28.9339	-65.2981	110	110	158	158	212	212	103	103	198	214	113	113	93	97	102	106	121	121	125	129
Icano	2	Ind-34	-28.9339	-65.2981	110	114	158	158	214	216	97	103	194	198	107	107	89	109	104	106	131	131	125	125
Icano	2	Ind-35	-28.9337	-65.2994	96	114	156	156	214	218	103	103	200	200	103	113	87	87	102	102	129	129	129	129
Icano	2	Ind-36	-28.9338	-65.2999	110	110	158	158	212	216	103	103	198	198	111	113	109	115	102	106	131	131	123	129
Icano	2	Ind-37	-28.9339	-65.2997	110	130	154	154	210	210	103	103	194	198	111	113	109	109	100	106	129	129	129	129
Icano	2	Ind-38	-28.9334	-65.2996	108	110	158	158	210	210	103	103	202	202	107	113	93	97	102	102	131	133	129	129
Icano	2	Ind-39	-28.9339	-65.2993	108	110	158	158	210	210	103	103	198	198	111	113	93	97	102	102	133	139	123	123
Icano	2	Ind-40	-28.934	-65.2993	110	110	154	154	212	218	103	103	198	198	103	113	89	89	102	102	133	135	121	121
Icano	2	Ind-41	-28.934	-65.299	110	110	154	158	218	218	103	103	198	212	113	113	93	97	102	102	121	131	123	127
Icano	2	Ind-42	-28.934	-65.3003	110	110	154	158	212	212	103	103	198	198	113	113	109	115	102	106	121	121	129	129
Icano	2	Ind-43	-28.9347	-65.3007	110	112	156	158	218	218	103	103	198	198	113	113	97	109	102	102	135	135	121	121
Icano	2	Ind-44	-28.9353	-65.3003	110	110	156	156	210	214	101	101	198	198	111	111	97	109	102	102	121	133	121	121
Icano	2	Ind-45	-28.9355	-65.2975	108	110	154	156	214	214	103	103	196	196	103	113	93	97	102	106	131	133	125	125
Icano	2	Ind-46	-28.9343	-65.2972	110	114	154	158	214	218	103	103	194	198	113	113	93	97	102	104	129	131	127	127
Icano	2	Ind-47	-28.9342	-65.2972	108	114	154	158	214	214	97	103	194	194	111	113	87	87	102	102	131	133	129	129
Icano	2	Ind-48	-28.9343	-65.2972	108	110	158	160	212	216	103	103	196	198	113	113	93	97	102	102	133	133	125	125
Icano	2	Ind-49	-28.9334	-65.2994	110	110	158	164	210	210	103	103	198	198	103	113	97	109	102	106	133	135	129	129
Icano	2	Ind-50	-28.9337	-65.2989	108	108	158	164	214	218	103	103	196	198	113	113	93	97	0	0	133	135	121	127
Icano	2	Ind-51	-28.9337	-65.2987	108	112	154	156	188	188	85	99	196	198	113	113	97	109	102	106	133	133	125	129
Icano	2	Ind-52	-28.9338	-65.2985	108	110	154	158	212	214	103	103	198	198	113	113	93	97	102	104	131	131	123	129
Icano	2	Ind-53	-28.9338	-65.2982	110	110	152	152	178	188	103	103	198	198	113	113	93	97	100	102	131	133	123	123
Icano	2	Ind-54	-28.9339	-65.2978	110	114	154	154	210	214	103	103	198	198	107	111	93	97	102	102	135	135	121	125
HipodromoRosas	3	Ind-55	-28.5519	-65.7485	108	114	160	160	188	210	103	103	198	198	113	113	109	109	104	104	131	135	123	129
HipodromoRosas	3	Ind-56	-28.5519	-65.7485	110	114	158	158	208	212	103	103	212	212	103	113	89	109	100	104	131	131	127	127
HipodromoRosas	3	Ind-57	-28.5517	-65.7484	104	130	154	158	210	214	103	103	210	210	113	113	89	89	104	104	131	131	123	127
HipodromoRosas	3	Ind-58	-28.5517	-65.7484	104	114	158	158	210	210	103	103	198	198	113	113	89	89	102	102	131	137	127	129
HipodromoRosas	3	Ind-59	-28.5518	-65.7485	104	108	154	158	210	210	103	103	198	198	113	113	89	89	102	102	131	137	123	127
HipodromoRosas	3	Ind-60	-28.5518	-65.7485	104	110	158	158	210	210	103	103	198	212	113	113	109	109	102	102	131	137	127	129
HipodromoRosas	3	Ind-61	-28.5519	-65.7486	114	130	158	158	210	214	103	103	198	198	109	113	89	109	100	104	129	129	121	125
HipodromoRosas	3	Ind-62	-28.5519	-65.7486	102	108	152	158	212	214	103	103	230	230	113	113	89	109	102	102	133	135	121	131
HipodromoRosas	3	Ind-63	-28.5518	-65.7486	110	110	158	158	210	218	103	103	198	198	103	113	87	89	102	106	121	131	125	125
HipodromoRosas	3	Ind-64	-28.5518	-65.7486	108	130	158	158	210	210	103	103	198	198	113	113	89	109	102	102	129	129	127	127
HipodromoRosas	3	Ind-65	-28.5517	-65.7485	104	114	158	158	210	210	103	103	198	198	113	113	109	109	102	102	129	137	127	127
HipodromoRosas	3	Ind-66	-28.5516	-65.7485	114	114	158	158	210	214	103	103	198	198	113	113	89	109	102	102	129	139	123	127
HipodromoRosas	3	Ind-67	-28.5517	-65.7487	110	110	158	158	210	210	103	103	212	212	109	113	89	109	102	102	131	137	123	123
HipodromoRosas	3	Ind-68	-28.5519	-65.7488	104	108	158	158	210	214	103	103	198	198	113	113	89	89	102	104	129	131	127	127
HipodromoRosas	3	Ind-69	-28.552	-65.7488	108	130	154	154	210	210	103	103	230	230	109	113	89	109	100	104	129	129	127	127
HipodromoRosas	3	Ind-70	-28.5521	-65.7488	108	110	156	156	212	212	103	103	212	212	109	113	89	109	100	106	129	129	123	127
HipodromoRosas	3	Ind-71	-28.5517	-65.7489	110	130	158	158	212	212	103	103	194	198	103	113	89	109	102	104	131	131	127	129
HipodromoRosas	3	Ind-72	-28.5515	-65.749	130	130	154	154	210	216	103	103	230	230	113	113	89	109	104	104	129	137	123	129
HipodromoRosas	3	Ind-73	-28.5514	-65.749	130	130	158	158	212	214	103	103	198	198	103	109	89	89	104	106	131	137	123	127
HipodromoRosas	3	Ind-74	-28.5514	-65.7491	108	114	158	158	210	210	103	103	234	234	113	113	89	89	104	104	125	131	123	123
Recreo	4	Ind-75	-29.2724	-65.0705	110	110	154	156	212	212	103	103	198	198	103	113	87	115	100	102	139	139	123	125
Recreo	4	Ind-76	-29.287	-65.0592	112	112	154	158	210	214	103	103	198	198	103	103	115	115	102	102	133	133	125	129
Recreo	4	Ind-77	-29.2869	-65.0594	110	110	156	158	214	214	97	103	194	198	111	111	89	89	100	100	131	133	125	129
Recreo	4	Ind-78	-29.287	-65.0593	110	110	154	154	218	218	103	103	198	198	103	113	87	87	102	102	133	133	129	129
Recreo	4	Ind-79	-29.2871	-65.0596	108	110	154	154	214	218	103	103	198	198	103	113	0	0	100	102	133	133	125	125
Recreo	4	Ind-80	-29.2871	-65.0597	110	110	154	154	212	212	103	103	198	198	113	113	113	115	102	106	133	139	129	129
Recreo	4	Ind-81	-29.2871	-65.0596	110	130	156	156	214	214	103	103	198	198	113	113	87	87	100	102	131	131	125	129
Recreo	4	Ind-82	-29.2872	-65.0596	106	106	156	156	212	216	103	103	198	198	103	111	87	103	100	102	139	139	121	121
Recreo	4	Ind-83	-29.2872	-65.0598	110	110	158	158	188	214	103	103	198	198	107	107	87	87	100	102	131	131	129	129
Recreo	4	Ind-84	-29.2873	-65.0597	110	110	154	158	212	214	103	103	198	198	111	111	87	111	100	102	131	131	125	129
Recreo	4	Ind-85	-29.2724	-65.0707	110	110	154	154	214	214	103	103	198	198	113	113	87	87	100	102	133	133	125	129
Recreo	4	Ind-86	-29.2873	-65.0597	110	110	154	154	214	216	103	103	198	198	103	111	115	115	100	102	131	131	129	129
Recreo	4	Ind-87	-29.2874	-65.0597	106	108	152	156	214	216	99	103	198	198	103	103	87	115	100	102	131	131	125	125
Recreo	4	Ind-88	-29.2874	-65.0596	110	114	156	156	218	218	103	103	198	198	113	113	87	113	102	102	129	131	123	125
Recreo	4	Ind-89	-29.2724	-65.0706	110	110	154	154	214	214	103	103	198	198	111	111	87	111	102	102	133	133	125	129
Recreo	4	Ind-90	-29.2724	-65.0706	110	110	152	152	214	214	103	103	198	198	113	113	87	113	102	102	133	133	125	129
Recreo	4	Ind-91	-29.287	-65.0592	110	112	154	156	214	218	103	103	198	198	103	103	91	103	100	100	133	133	125	125
Recreo	4	Ind-92	-29.287	-65.0592	108	110	154	154	216	216	103	103	198	198	103	113	95	95	100	102	133	133	125	129
Recreo	4	Ind-93	-29.287	-65.0592	110	110	154	154	214	218	99	103	194	198	105	105	89	91	100	102	133	133	125	129
Recreo	4	Ind-94	-29.2869	-65.0593	106	110	154	154	218	218	103	103	198	198	103	113	115	115	102	102	131	131	125	125
Recreo	4	Ind-95	-29.2869	-65.0593	110	114	154	154	214	218	103	103	198	198	103	113	93	97	102	102	133	137	125	129
SanMartin	5	Ind-96	-29.2206	-65.7716	108	108	156	158	214	214	103	103	198	198	103	103	87	89	100	100	129	129	123	123
SanMartin	5	Ind-97	-29.2208	-65.7716	108	108	154	160	210	214	103	103	198	198	103	113	87	89	100	106	133	133	123	125
SanMartin	5	Ind-98	-29.2208	-65.7716	110	114	154	158	214	214	103	103	198	210	103	111	89	115	104	104	131	133	129	129
SanMartin	5	Ind-99	-29.2208	-65.7717	110	110	154	158	214	214	103	103	198	214	113	113	89	115	100	104	131	131	125	125
SanMartin	5	Ind-100	-29.2208	-65.7717	108	108	154	160	214	214	103	103	198	198	111	111	89	115	100	106	131	131	123	123
SanMartin	5	Ind-101	-29.2207	-65.7717	108	110	158	158	214	214	103	103	198	198	107	113	89	115	100	102	129	129	125	125
SanMartin	5	Ind-102	-29.2207	-65.7717	108	110	156	156	210	214	103	103	198	198	111	113	89	89	100	104	131	131	123	123
SanMartin	5	Ind-103	-29.2207	-65.7717	108	110	158	164	188	214	97	103	210	210	103	113	87	89	106	106	129	129	123	123
SanMartin	5	Ind-104	-29.2206	-65.7717	108	108	158	160	210	210	103	103	198	198	105	113	87	89	100	104	129	131	123	123
SanMartin	5	Ind-105	-29.2206	-65.7718	104	108	154	156	210	214	97	103	198	198	113	113	89	89	100	100	129	131	125	125
SanMartin	5	Ind-106	-29.2206	-65.7718	130	130	152	156	188	214	103	103	198	210	103	111	89	89	0	0	129	129	123	125
SanMartin	5	Ind-107	-29.2206	-65.7718	108	108	154	158	212	212	103	103	198	212	103	103	89	89	102	102	133	133	123	123
SanMartin	5	Ind-108	-29.2207	-65.7718	0	0	152	156	188	210	103	103	198	198	111	113	89	89	102	102	131	133	123	123
SanMartin	5	Ind-109	-29.2207	-65.7718	0	0	156	160	214	214	103	103	198	212	105	111	89	89	100	100	131	131	123	123
SanMartin	5	Ind-110	-29.2208	-65.7718	108	110	154	158	214	214	103	103	212	212	111	113	89	89	100	102	129	131	123	123
SanMartin	5	Ind-111	-29.2208	-65.7718	104	130	156	162	214	214	97	103	214	214	107	107	89	89	100	106	129	131	129	129
SanMartin	5	Ind-112	-29.2208	-65.7717	106	108	156	158	210	214	103	103	198	198	113	113	89	89	100	100	129	131	125	125
SanMartin	5	Ind-113	-29.2208	-65.7716	108	110	158	164	210	212	103	103	198	198	111	113	89	115	102	102	129	129	123	125
ElTalar	6	Ind-114	-28.0838	-65.3099	0	0	158	158	210	210	103	103	196	212	113	113	89	113	102	104	133	133	129	129
ElTalar	6	Ind-115	-28.084	-65.3101	110	110	158	162	210	214	103	103	212	214	103	103	89	89	102	104	133	135	121	125
ElTalar	6	Ind-116	-28.0841	-65.31	112	112	156	156	210	210	103	103	196	198	113	113	109	109	102	104	129	131	127	127
ElTalar	6	Ind-117	-28.0841	-65.3099	110	110	158	158	214	216	103	103	212	212	103	113	109	109	102	104	131	135	129	129
ElTalar	6	Ind-118	-28.0841	-65.3098	114	114	158	158	212	214	103	103	196	198	113	113	115	115	104	104	131	139	125	129
ElTalar	6	Ind-119	-28.0841	-65.3097	112	114	146	158	210	210	103	103	196	200	103	113	103	113	102	104	141	141	127	129
ElTalar	6	Ind-120	-28.0842	-65.3097	108	114	158	158	212	218	103	103	196	198	103	103	89	89	102	102	133	133	125	125
ElTalar	6	Ind-121	-28.0842	-65.3096	114	114	154	158	220	220	103	103	214	214	113	113	89	89	102	104	133	141	125	129
ElTalar	6	Ind-122	-28.0842	-65.3096	0	0	146	158	210	210	103	103	200	200	113	113	89	89	104	104	133	141	127	129
ElTalar	6	Ind-123	-28.0846	-65.3096	110	110	158	158	204	204	103	103	198	214	113	113	89	113	110	110	133	137	125	131
ElTalar	6	Ind-124	-28.0846	-65.3096	94	96	152	156	210	210	103	103	198	212	113	113	89	109	104	104	133	133	127	129
ElTalar	6	Ind-125	-28.0839	-65.3099	108	110	158	158	178	214	103	103	196	198	113	113	111	111	104	104	133	133	125	125
ElTalar	6	Ind-126	-28.0846	-65.3096	114	114	154	158	210	210	103	103	196	200	103	113	103	113	0	0	131	135	127	127
ElTalar	6	Ind-127	-28.0847	-65.3097	108	114	146	154	214	214	103	103	196	212	103	113	89	91	102	102	131	131	125	127
ElTalar	6	Ind-128	-28.0849	-65.3098	0	0	158	162	212	220	103	103	212	212	113	113	89	113	102	104	131	131	125	129
ElTalar	6	Ind-129	-28.0848	-65.3097	114	114	156	158	208	214	103	103	196	196	103	113	111	111	110	110	131	131	127	127
ElTalar	6	Ind-130	-28.0846	-65.3097	114	114	158	158	210	210	103	103	198	210	113	113	103	109	102	102	137	137	129	129
ElTalar	6	Ind-131	-28.0846	-65.3097	114	114	158	158	188	188	103	103	210	212	111	111	109	109	104	104	131	141	127	129
ElTalar	6	Ind-132	-28.0845	-65.3096	108	110	158	158	210	210	103	103	212	212	103	113	89	89	104	104	131	131	125	129
ElTalar	6	Ind-133	-28.0844	-65.3096	108	108	152	156	188	210	103	103	210	212	103	113	0	0	104	104	135	141	127	131
ElTalar	6	Ind-134	-28.0844	-65.3096	108	114	156	156	220	220	103	103	198	198	103	103	103	103	102	104	131	135	127	129
ElTalar	6	Ind-135	-28.0844	-65.3096	94	94	158	158	210	210	103	103	232	232	113	113	113	113	106	106	129	135	127	129
ElTalar	6	Ind-136	-28.0839	-65.31	0	0	154	156	218	220	103	103	196	212	103	113	111	111	102	104	129	131	127	129
ElTalar	6	Ind-137	-28.0844	-65.3096	94	108	154	158	210	210	103	103	210	210	109	111	111	111	0	0	131	139	129	129
ElTalar	6	Ind-138	-28.0844	-65.3096	96	108	158	158	210	210	103	103	196	212	111	111	107	107	106	106	135	139	127	129
ElTalar	6	Ind-139	-28.0839	-65.31	110	110	154	158	216	216	103	103	212	214	113	113	109	109	102	106	129	139	127	131
ElTalar	6	Ind-140	-28.084	-65.31	108	110	158	158	210	210	103	103	196	196	103	113	111	111	102	104	133	133	121	129
ElTalar	6	Ind-141	-28.0841	-65.3097	112	112	154	158	182	214	103	103	196	212	103	113	115	115	102	102	133	137	127	127
ElTalar	6	Ind-142	-28.0841	-65.3097	96	108	158	158	210	210	103	103	212	212	113	113	89	109	106	106	131	141	125	129
ElTalar	6	Ind-143	-28.084	-65.3097	94	110	154	158	178	178	103	103	200	212	113	113	89	89	104	106	133	133	125	125
SanIsidro	7	Ind-144	-32.1489	-65.1049	94	108	154	154	210	214	103	103	198	200	109	109	109	109	102	102	121	131	127	127
SanIsidro	7	Ind-145	-32.1487	-65.105	108	108	154	154	208	218	103	103	194	198	107	109	87	91	0	0	131	131	127	127
SanIsidro	7	Ind-146	-32.1487	-65.1049	112	118	160	160	214	214	103	103	192	198	105	109	87	87	112	112	131	131	123	123
SanIsidro	7	Ind-147	-32.1485	-65.1052	108	118	152	152	188	208	103	103	198	200	111	111	87	111	104	104	131	131	127	127
SanIsidro	7	Ind-148	-32.1485	-65.1053	112	112	156	160	178	216	103	103	192	198	111	111	111	111	104	104	131	131	123	123
SanIsidro	7	Ind-149	-32.1544	-65.0674	108	114	156	156	188	216	103	103	198	198	109	109	87	87	102	112	129	131	127	127
SanIsidro	7	Ind-150	-32.1531	-65.0624	94	96	0	0	188	216	103	103	196	200	109	109	109	109	106	106	121	121	121	127
SanIsidro	7	Ind-151	-32.1531	-65.0625	108	110	152	152	204	218	103	103	196	198	109	109	87	87	104	104	131	135	123	123
SanIsidro	7	Ind-152	-32.1532	-65.0625	96	96	156	156	208	214	103	103	196	196	109	109	87	109	102	106	131	135	121	127
SanIsidro	7	Ind-153	-32.1532	-65.0627	96	96	152	156	212	216	103	103	192	200	105	109	0	0	98	98	131	131	121	123
SanIsidro	7	Ind-154	-32.1489	-65.1049	96	110	152	152	212	212	103	103	192	196	109	109	121	127	106	106	131	131	121	127
SanIsidro	7	Ind-155	-32.1489	-65.1051	108	112	152	162	212	218	103	103	194	194	111	111	111	111	102	102	131	131	127	127
SanIsidro	7	Ind-156	-32.1488	-65.1055	96	108	152	156	212	214	103	103	200	206	105	109	87	89	100	102	131	135	127	127
SanIsidro	7	Ind-157	-32.1487	-65.1055	112	114	0	0	0	0	103	103	194	194	109	109	109	109	106	106	131	131	127	127
SanIsidro	7	Ind-158	-32.1486	-65.1051	110	112	154	154	212	212	103	103	192	196	109	109	111	111	102	102	135	135	127	127
SanIsidro	7	Ind-159	-32.1486	-65.1051	108	112	154	154	212	212	103	103	194	200	109	109	109	109	102	102	131	131	127	127
SanIsidro	7	Ind-160	-32.1485	-65.1051	96	96	156	156	188	214	103	103	192	198	109	109	109	109	104	104	131	131	123	129
SanIsidro	7	Ind-161	-32.1487	-65.105	96	108	156	156	206	214	103	103	198	200	109	109	109	109	0	0	131	131	127	127
Cruzdeleje	8	Ind-162	-30.7051	-64.81	108	108	154	162	206	212	103	103	198	202	107	113	89	89	100	104	125	133	121	123
Cruzdeleje	8	Ind-163	-30.7054	-64.8096	0	0	158	158	210	214	103	103	198	208	111	113	115	115	102	106	141	141	121	127
Cruzdeleje	8	Ind-164	-30.7054	-64.8097	108	108	154	158	214	214	103	103	198	198	107	113	107	107	106	106	139	139	123	127
Cruzdeleje	8	Ind-165	-30.7054	-64.8097	108	114	154	158	214	218	103	103	196	198	113	113	87	113	96	102	125	125	121	125
Cruzdeleje	8	Ind-166	-30.7055	-64.8096	108	108	146	158	214	216	103	103	198	200	111	113	101	115	96	106	131	131	123	127
Cruzdeleje	8	Ind-167	-30.7054	-64.8096	108	128	154	158	210	218	103	103	214	214	111	113	87	87	104	104	133	133	123	127
Cruzdeleje	8	Ind-168	-30.7054	-64.8096	114	114	154	154	212	212	103	103	198	198	111	113	87	115	108	108	141	141	121	127
Cruzdeleje	8	Ind-169	-30.7054	-64.8095	108	114	158	158	210	210	103	103	198	214	111	113	109	109	102	104	133	139	121	129
Cruzdeleje	8	Ind-170	-30.7054	-64.8096	104	112	152	156	206	212	97	103	196	214	113	113	109	109	96	106	131	135	121	129
Cruzdeleje	8	Ind-171	-30.7053	-64.8096	108	108	158	158	212	212	103	103	214	214	111	111	87	101	94	104	121	133	127	127
Cruzdeleje	8	Ind-172	-30.7055	-64.8096	108	108	158	158	210	210	103	103	198	214	107	113	87	87	104	106	141	141	127	127
Cruzdeleje	8	Ind-173	-30.7051	-64.81	108	108	158	158	210	220	103	103	202	212	111	111	107	115	100	106	129	131	121	121
Cruzdeleje	8	Ind-174	-30.7055	-64.8097	108	108	154	154	206	214	97	103	196	198	111	113	87	107	104	104	125	133	127	127
Cruzdeleje	8	Ind-175	-30.7055	-64.8097	108	130	158	158	214	214	103	103	208	214	113	113	89	91	102	102	133	133	121	125
Cruzdeleje	8	Ind-176	-30.7054	-64.8097	108	108	160	162	210	216	103	103	196	198	107	107	109	123	106	106	125	139	121	121
Cruzdeleje	8	Ind-177	-30.7054	-64.8098	108	130	146	158	212	212	103	103	196	202	113	113	107	115	100	106	121	133	121	127
Cruzdeleje	8	Ind-178	-30.7054	-64.8098	108	130	158	158	212	214	103	103	198	200	111	113	101	101	100	104	125	133	121	127
Cruzdeleje	8	Ind-179	-30.7054	-64.8098	106	114	154	154	0	0	103	103	198	208	107	113	87	115	102	106	131	141	121	127
Cruzdeleje	8	Ind-180	-30.7053	-64.8099	114	114	158	158	212	212	103	103	198	198	113	113	87	113	100	106	123	123	127	127
Cruzdeleje	8	Ind-181	-30.7054	-64.8099	108	108	158	158	212	214	97	103	198	198	113	113	101	101	102	102	121	129	121	125
Cruzdeleje	8	Ind-182	-30.7055	-64.8098	128	128	158	158	212	214	103	103	198	198	113	113	97	109	100	106	133	135	123	127
Cruzdeleje	8	Ind-183	-30.7051	-64.81	108	108	152	156	214	214	103	103	196	208	111	111	115	115	102	102	129	129	121	123
Cruzdeleje	8	Ind-184	-30.7055	-64.8098	108	108	154	158	194	194	103	103	196	198	113	113	87	109	102	102	125	133	121	129
Cruzdeleje	8	Ind-185	-30.7056	-64.8098	114	130	158	164	218	218	103	103	198	214	107	107	87	87	106	106	121	135	121	127
Cruzdeleje	8	Ind-186	-30.7056	-64.8087	104	114	158	160	216	216	103	103	198	214	113	113	101	101	106	106	125	131	121	121
Cruzdeleje	8	Ind-187	-30.7052	-64.8099	108	114	156	156	206	210	103	103	196	196	111	111	111	111	102	102	123	139	123	125
Cruzdeleje	8	Ind-188	-30.7052	-64.81	108	108	152	152	206	210	103	103	196	198	105	109	115	115	108	108	129	129	125	125
Cruzdeleje	8	Ind-189	-30.7052	-64.81	130	130	152	156	188	212	103	103	198	206	111	111	123	123	100	100	123	123	123	123
Cruzdeleje	8	Ind-190	-30.7052	-64.81	108	110	152	152	214	214	97	103	196	202	109	111	115	115	106	106	121	131	125	125
Cruzdeleje	8	Ind-191	-30.7053	-64.8098	114	128	156	156	188	210	103	103	196	206	111	111	123	123	102	102	123	139	121	121
Fortin	9	Ind-192	-31.9626	-62.3402	80	112	154	154	208	212	103	103	198	198	103	111	109	109	102	106	125	125	125	127
Fortin	9	Ind-193	-31.9626	-62.3405	80	108	154	154	208	214	103	103	198	198	111	111	93	97	102	106	131	133	125	127
Fortin	9	Ind-194	-31.9629	-62.3388	108	112	154	156	202	202	103	103	196	198	107	111	111	111	100	102	133	133	121	121
Fortin	9	Ind-195	-31.9629	-62.3386	112	112	156	158	212	212	103	103	198	212	105	111	111	111	100	102	131	131	123	125
Fortin	9	Ind-196	-31.9629	-62.3385	104	112	152	156	206	206	103	103	198	200	103	103	89	103	100	100	123	131	121	125
Fortin	9	Ind-197	-31.963	-62.3383	108	108	154	162	204	212	103	103	198	212	107	111	93	97	102	106	131	131	123	125
Fortin	9	Ind-198	-31.963	-62.3381	108	108	154	156	214	214	103	103	196	198	103	111	91	97	100	106	121	131	121	121
Fortin	9	Ind-199	-31.963	-62.3379	106	108	154	156	204	214	103	103	196	200	103	111	93	97	100	106	123	129	121	121
Fortin	9	Ind-200	-31.9633	-62.3369	108	112	154	156	208	214	97	103	198	200	103	109	93	97	0	0	0	0	0	0
Fortin	9	Ind-201	-31.9631	-62.3377	80	80	154	156	208	212	103	103	198	212	111	111	93	97	100	106	127	131	127	127
Fortin	9	Ind-202	-31.9631	-62.3376	108	112	156	162	206	206	99	103	198	198	103	103	97	97	100	106	125	137	121	125
Fortin	9	Ind-203	-31.9631	-62.3374	112	112	158	162	206	206	103	103	196	200	111	111	97	109	102	104	131	131	121	121
Fortin	9	Ind-204	-31.9631	-62.3374	80	108	154	154	204	204	103	103	198	212	103	111	111	111	104	106	129	129	121	121
Fortin	9	Ind-205	-31.9632	-62.3372	80	112	142	152	212	218	103	103	198	200	103	103	89	103	100	100	131	131	121	123
Fortin	9	Ind-206	-31.9621	-62.3435	108	108	154	158	206	206	97	103	198	200	103	111	103	111	100	106	131	131	121	125
Fortin	9	Ind-207	-31.9621	-62.3434	104	112	154	158	206	214	103	103	198	218	103	103	97	111	102	106	123	131	121	121
Fortin	9	Ind-208	-31.9621	-62.3432	112	112	152	152	208	208	103	103	194	198	103	111	97	109	106	106	131	131	125	125
Fortin	9	Ind-209	-31.9622	-62.3432	80	80	158	164	206	206	103	103	200	202	103	111	103	111	100	102	133	133	121	125
Fortin	9	Ind-210	-31.9619	-62.3431	108	108	154	154	212	212	103	103	198	198	103	103	109	109	104	106	125	131	121	131
Fortin	9	Ind-211	-31.9619	-62.343	108	114	162	162	212	212	103	103	198	198	103	111	97	97	100	106	131	131	125	125
Fortin	9	Ind-212	-31.9621	-62.3434	80	108	154	154	208	208	97	103	198	198	103	111	111	111	102	102	129	131	131	131
Quilino	10	Ind-213	-30.2276	-64.4821	112	114	152	152	210	214	103	103	198	214	113	113	89	113	104	104	135	143	123	123
Quilino	10	Ind-214	-30.2269	-64.4823	112	114	156	156	204	214	97	103	196	196	103	103	89	103	104	106	135	135	121	121
Quilino	10	Ind-215	-30.2268	-64.4824	96	112	156	156	210	210	103	103	198	200	103	111	121	121	102	102	123	123	123	123
Quilino	10	Ind-216	-30.2267	-64.4824	96	116	156	156	188	212	103	103	196	198	111	111	117	117	102	112	123	135	127	127
Quilino	10	Ind-217	-30.2266	-64.4825	114	116	156	156	214	214	97	103	200	210	105	105	109	109	102	102	131	135	125	127
Quilino	10	Ind-218	-30.2265	-64.4825	96	108	154	154	210	210	103	103	196	214	103	103	89	89	104	104	123	131	133	133
Quilino	10	Ind-219	-30.2261	-64.4828	106	106	156	156	188	220	103	103	196	214	103	113	121	121	104	106	123	131	129	129
Quilino	10	Ind-220	-30.226	-64.4829	108	114	142	156	210	214	103	103	198	198	107	113	121	121	104	112	123	143	127	127
Quilino	10	Ind-221	-30.2259	-64.4831	108	110	152	156	188	210	103	103	198	198	103	111	121	121	104	104	123	131	123	123
Quilino	10	Ind-222	-30.2259	-64.4831	110	114	158	158	204	210	103	103	200	212	111	111	111	111	106	112	123	131	123	127
Quilino	10	Ind-223	-30.226	-64.4831	110	110	156	156	210	214	103	103	198	200	109	111	97	97	100	100	129	129	121	121
Quilino	10	Ind-224	-30.2262	-64.4831	108	112	156	156	188	214	103	103	198	200	113	113	121	121	106	106	131	135	127	127
Quilino	10	Ind-225	-30.2262	-64.4831	106	110	154	158	210	210	103	103	198	200	113	113	111	121	102	106	123	123	123	129
Quilino	10	Ind-226	-30.2264	-64.483	114	114	158	158	188	214	103	103	198	210	111	111	111	111	104	104	135	139	123	123
Quilino	10	Ind-227	-30.2264	-64.483	114	114	158	158	178	178	103	103	198	198	103	111	103	111	104	104	129	135	123	123
Quilino	10	Ind-228	-30.2265	-64.483	108	114	156	156	188	204	103	103	196	198	103	111	103	111	104	104	123	129	129	129
Quilino	10	Ind-229	-30.2274	-64.4822	108	110	152	156	214	214	97	103	196	214	113	113	109	109	100	106	131	135	123	125
Quilino	10	Ind-230	-30.2269	-64.4827	108	108	158	158	214	214	103	103	198	204	103	111	103	109	104	106	123	131	123	129
Quilino	10	Ind-231	-30.2272	-64.4827	116	116	154	154	204	204	103	103	196	198	103	111	121	121	104	112	123	123	123	123
Quilino	10	Ind-232	-30.2269	-64.4829	108	108	152	156	214	214	103	103	198	200	111	111	121	121	106	106	123	123	123	123
Quilino	10	Ind-233	-30.2268	-64.483	96	96	152	156	178	214	103	103	196	210	111	111	87	113	104	106	123	133	123	123
Quilino	10	Ind-234	-30.2273	-64.4822	108	108	156	156	210	214	103	103	196	198	113	113	113	113	102	104	123	135	129	129
Quilino	10	Ind-235	-30.2273	-64.4823	104	108	156	156	212	220	103	103	198	200	103	111	121	121	106	106	129	131	121	129
Quilino	10	Ind-236	-30.2271	-64.4822	114	118	152	156	210	210	103	103	212	212	103	103	121	121	104	104	131	131	121	125
LasVarillas	11	Ind-237	-31.8584	-62.7193	106	124	152	154	212	212	99	99	196	200	111	117	97	97	102	106	129	129	121	121
LasVarillas	11	Ind-238	-31.8584	-62.7193	108	124	154	154	212	212	103	103	198	200	109	109	97	97	106	106	129	129	121	121
LasVarillas	11	Ind-239	-31.8583	-62.7192	104	108	154	156	214	218	99	103	200	200	109	109	93	97	102	104	129	129	125	125
LasVarillas	11	Ind-240	-31.8582	-62.7193	124	124	156	156	218	218	99	103	198	200	103	111	89	91	102	106	129	129	123	125
LasVarillas	11	Ind-241	-31.8584	-62.7197	106	108	152	156	208	212	103	115	200	200	109	109	97	97	102	118	129	129	121	131
LasVarillas	11	Ind-242	-31.8581	-62.7199	106	108	156	156	0	0	99	99	192	198	111	111	97	97	118	118	123	135	121	125
LasVarillas	11	Ind-243	-31.8581	-62.7199	108	108	156	158	212	214	103	103	200	200	111	113	97	97	100	100	123	135	121	121
LasVarillas	11	Ind-244	-31.8581	-62.7199	112	124	156	158	212	212	103	103	198	200	109	109	97	111	102	106	129	135	121	121
LasVarillas	11	Ind-245	-31.8581	-62.7198	104	130	154	158	178	178	103	103	198	198	103	109	97	97	106	118	129	131	121	121
LasVarillas	11	Ind-246	-31.8582	-62.7198	108	130	158	158	212	212	103	103	200	200	109	109	97	111	100	102	131	131	121	123
LasVarillas	11	Ind-247	-31.8582	-62.7197	106	108	154	158	210	212	99	99	200	200	109	109	97	97	102	102	129	129	121	131
LasVarillas	11	Ind-248	-31.8582	-62.7197	108	110	158	162	214	214	103	103	198	198	109	109	89	115	0	0	129	129	123	123
LasVarillas	11	Ind-249	-31.8582	-62.7197	108	124	156	156	214	216	103	111	198	200	103	111	89	91	102	106	129	129	123	125
LasVarillas	11	Ind-250	-31.8581	-62.7197	106	124	156	158	210	212	85	99	198	200	111	111	97	97	106	106	129	131	123	125
LasVarillas	11	Ind-251	-31.8582	-62.7196	108	130	156	158	178	178	103	111	198	202	101	111	93	97	100	100	129	131	137	137
LasVarillas	11	Ind-252	-31.8581	-62.7197	104	108	154	158	212	212	103	111	192	198	101	109	97	97	100	100	129	129	123	125
LasVarillas	11	Ind-253	-31.858	-62.7197	106	108	158	158	212	212	103	103	200	200	109	109	97	111	100	104	129	129	125	125
LasVarillas	11	Ind-254	-31.8583	-62.7197	108	124	158	158	210	212	103	111	196	200	109	109	97	111	106	108	123	131	125	125
LasVarillas	11	Ind-255	-31.8583	-62.7197	108	108	142	152	214	214	103	111	198	198	101	101	97	101	98	100	123	129	121	121
LasVarillas	11	Ind-256	-31.8583	-62.7197	108	108	156	158	212	212	103	103	200	200	109	109	97	97	106	106	129	129	121	121
LasVarillas	11	Ind-257	-31.8585	-62.7194	108	124	156	158	206	206	103	103	198	200	105	111	97	113	118	118	123	135	125	125
LasVarillas	11	Ind-258	-31.8584	-62.7193	108	124	156	158	182	182	103	111	198	210	111	111	111	111	102	106	129	131	125	137
LasVarillas	11	Ind-259	-31.8579	-62.7201	106	106	156	156	208	208	103	103	192	196	101	109	93	97	102	118	129	129	121	121
LasVarillas	11	Ind-260	-31.8579	-62.72	96	112	154	156	204	214	103	103	200	212	103	107	97	111	100	106	131	135	121	125
LasVarillas	11	Ind-261	-31.8579	-62.72	106	108	154	154	208	212	103	103	200	200	109	111	97	97	100	102	123	123	123	123
LasVarillas	11	Ind-262	-31.858	-62.72	106	108	158	158	216	216	103	103	198	198	103	111	97	97	102	106	129	135	123	123
Ayui	12	Ind-263	-31.1955	-58.0466	80	80	154	160	178	178	95	95	200	200	103	103	89	91	100	104	129	129	121	121
Ayui	12	Ind-264	-31.1955	-58.0466	80	108	154	160	214	214	103	103	198	200	103	103	89	93	104	106	129	131	121	121
Ayui	12	Ind-265	-31.1955	-58.0466	80	108	154	156	176	212	95	103	196	198	111	111	109	109	100	100	129	131	121	121
Ayui	12	Ind-266	-31.1955	-58.0466	108	116	156	156	214	214	95	95	198	200	103	111	89	103	104	104	125	129	121	121
Ayui	12	Ind-267	-31.1955	-58.0466	108	108	146	156	210	210	103	103	198	200	103	107	97	97	106	106	129	129	121	121
Ayui	12	Ind-268	-31.1955	-58.0466	108	108	156	160	176	212	103	103	198	200	103	103	97	97	104	106	129	129	121	121
Ayui	12	Ind-269	-31.1955	-58.0466	80	108	154	160	212	212	103	103	198	198	103	111	89	103	104	106	129	129	121	121
Ayui	12	Ind-270	-31.1955	-58.0466	108	108	154	154	212	212	95	95	198	200	103	103	89	89	100	106	129	129	121	121
Ayui	12	Ind-271	-31.1955	-58.0466	80	108	154	156	212	212	95	103	196	196	103	103	89	89	104	106	129	129	121	121
Ayui	12	Ind-272	-31.1955	-58.0466	80	108	154	156	212	212	103	103	198	198	103	103	91	97	100	104	129	129	121	121
Ayui	12	Ind-273	-31.1955	-58.0466	80	106	156	156	212	212	103	103	198	198	103	107	89	91	100	100	129	129	121	121
Ayui	12	Ind-274	-31.1955	-58.0466	80	116	146	154	214	214	103	103	196	200	103	103	91	97	100	100	129	131	121	121
Ayui	12	Ind-275	-31.1955	-58.0466	116	116	154	156	176	212	103	103	198	198	103	111	109	109	104	106	129	129	121	121
Ayui	12	Ind-276	-31.1955	-58.0466	108	116	154	156	176	176	95	103	198	200	103	103	97	97	0	0	129	129	121	121
Ayui	12	Ind-277	-31.1955	-58.0466	80	108	146	154	212	212	95	103	196	196	103	109	103	109	100	104	129	131	121	121
Ayui	12	Ind-278	-31.1955	-58.0466	108	108	156	156	212	212	103	103	198	198	103	109	91	97	100	100	129	129	121	121
Ayui	12	Ind-279	-31.1955	-58.0466	80	80	154	156	176	212	103	103	198	198	103	111	89	89	100	104	129	129	121	121
Ayui	12	Ind-280	-31.1955	-58.0466	80	108	154	160	214	214	95	103	198	200	103	111	89	91	104	106	129	131	121	121
Ayui	12	Ind-281	-31.1955	-58.0466	108	108	154	156	0	0	103	103	198	198	103	105	89	91	100	106	129	129	121	121
Ayui	12	Ind-282	-31.1955	-58.0466	80	106	154	156	176	176	103	103	196	200	103	103	103	109	100	104	131	131	121	121
Federal	13	Ind-283	-30.9301	-58.7728	80	110	152	160	212	212	103	103	198	200	103	103	91	91	104	108	129	131	121	125
Federal	13	Ind-284	-30.93	-58.7728	106	110	154	156	176	214	103	103	196	198	103	111	89	89	104	108	131	133	123	123
Federal	13	Ind-285	-30.93	-58.7727	108	108	144	144	212	212	103	103	198	200	103	107	89	89	100	100	125	125	121	121
Federal	13	Ind-286	-30.9307	-58.7732	106	112	144	162	176	214	103	103	200	200	103	103	87	89	104	108	129	129	125	125
Federal	13	Ind-287	-30.9292	-58.7734	108	108	144	156	178	210	103	103	198	214	103	111	91	97	100	108	129	131	121	121
Federal	13	Ind-288	-30.93	-58.7727	80	106	144	154	176	176	103	103	198	200	103	103	111	111	0	0	125	133	121	121
Federal	13	Ind-289	-30.93	-58.7727	108	124	154	154	214	214	99	99	198	200	107	111	93	97	106	106	129	129	123	123
Federal	13	Ind-290	-30.9305	-58.7732	90	106	154	156	212	212	103	103	200	200	103	103	93	97	100	102	129	131	121	121
Federal	13	Ind-291	-30.9306	-58.7733	106	108	148	148	214	214	103	103	196	200	103	103	93	97	102	108	123	131	121	121
Federal	13	Ind-292	-30.9306	-58.7733	112	124	156	156	212	212	103	103	200	200	103	113	0	0	100	100	131	133	125	125
Federal	13	Ind-293	-30.9306	-58.7733	106	114	156	156	214	214	103	103	198	200	103	103	93	97	100	108	131	133	121	123
Federal	13	Ind-294	-30.9305	-58.7732	106	108	156	156	214	214	103	103	200	200	103	103	0	0	106	108	129	131	121	121
Federal	13	Ind-295	-30.9305	-58.7732	108	112	154	156	176	204	103	103	198	200	103	111	89	91	100	106	129	129	123	125
Federal	13	Ind-296	-30.9305	-58.7732	88	112	154	154	214	214	103	103	198	198	103	103	91	91	100	108	129	131	121	121
Federal	13	Ind-297	-30.9305	-58.7732	112	112	154	160	212	212	103	103	200	200	103	111	0	0	100	108	131	131	121	125
Federal	13	Ind-298	-30.9303	-58.773	106	106	154	156	0	0	97	103	198	200	111	111	97	97	106	108	131	131	121	121
Federal	13	Ind-299	-30.9303	-58.773	112	124	152	154	212	212	103	103	194	198	105	113	91	97	100	104	129	131	121	139
Federal	13	Ind-300	-30.9301	-58.7728	80	88	154	156	212	214	97	103	198	200	105	113	91	91	106	108	123	129	121	121
Yuqueri	14	Ind-301	-31.3819	-58.1286	80	90	156	160	176	180	103	103	198	198	111	113	89	89	100	104	131	131	121	121
Yuqueri	14	Ind-302	-31.3819	-58.1286	80	108	156	160	178	214	103	103	200	200	103	103	93	97	102	104	129	129	121	121
Yuqueri	14	Ind-303	-31.3819	-58.1287	80	80	154	156	176	210	103	103	198	200	103	111	93	97	104	104	125	129	121	121
Yuqueri	14	Ind-304	-31.3819	-58.1287	104	108	156	160	178	178	103	103	200	200	103	113	87	97	102	104	121	129	121	125
Yuqueri	14	Ind-305	-31.3819	-58.1287	90	104	156	160	178	182	103	103	196	200	103	113	89	89	104	104	121	131	121	121
Yuqueri	14	Ind-306	-31.3817	-58.1286	90	90	154	154	178	178	103	103	198	200	103	113	89	97	104	104	125	129	121	121
Yuqueri	14	Ind-307	-31.3817	-58.1286	80	104	152	160	178	178	95	103	198	198	107	113	93	97	100	104	129	131	121	125
Yuqueri	14	Ind-308	-31.3817	-58.1286	90	90	156	156	214	214	103	103	198	200	107	113	89	91	102	108	125	129	121	125
Yuqueri	14	Ind-309	-31.3817	-58.1286	80	90	154	156	212	212	95	103	198	198	105	111	93	97	100	108	129	129	121	121
Yuqueri	14	Ind-310	-31.3817	-58.1286	90	104	154	160	178	214	103	103	200	200	113	113	93	97	102	104	125	129	121	121
Yuqueri	14	Ind-311	-31.3817	-58.1286	80	104	154	156	210	210	103	103	200	200	103	111	87	97	104	108	125	129	121	121
Yuqueri	14	Ind-312	-31.3817	-58.1286	90	90	154	154	178	178	103	103	198	200	103	113	93	97	100	108	129	129	121	121
Yuqueri	14	Ind-313	-31.3817	-58.1286	90	108	156	160	176	176	103	103	196	198	103	105	93	97	100	108	129	131	121	121
Yuqueri	14	Ind-314	-31.3819	-58.1286	104	104	152	162	176	176	103	103	200	200	103	113	87	97	102	104	125	131	121	121
Yuqueri	14	Ind-315	-31.3819	-58.1286	80	104	156	156	212	214	103	103	198	200	103	103	87	87	100	102	131	133	121	121
Yuqueri	14	Ind-316	-31.3819	-58.1286	90	104	152	156	178	178	103	103	196	198	103	103	93	97	100	102	129	129	121	121
Yuqueri	14	Ind-317	-31.3819	-58.1286	80	80	156	160	214	214	103	103	198	200	103	103	93	97	102	104	129	129	121	121
Yuqueri	14	Ind-318	-31.3819	-58.1286	80	80	156	160	214	214	103	103	200	200	105	113	93	97	104	108	129	129	121	125
Yuqueri	14	Ind-319	-31.3819	-58.1286	80	104	156	160	214	214	103	103	198	200	103	111	93	97	100	104	125	129	121	121
Yuqueri	14	Ind-320	-31.3819	-58.1287	80	108	156	156	178	178	103	103	200	200	103	109	93	97	102	104	129	129	121	121
ElCarmen	15	Ind-321	-24.3294	-65.2498	110	110	158	158	208	214	103	105	200	206	101	101	101	101	108	108	131	131	127	127
ElCarmen	15	Ind-322	-24.3294	-65.2502	108	108	156	156	206	214	103	103	200	204	101	101	89	93	104	104	131	135	131	131
ElCarmen	15	Ind-323	-24.3292	-65.2501	106	114	158	158	192	212	103	107	200	202	101	101	89	101	106	106	121	129	133	133
ElCarmen	15	Ind-324	-24.3294	-65.2502	108	110	158	158	208	208	103	107	200	204	101	101	89	93	104	104	131	131	127	127
ElCarmen	15	Ind-325	-24.3294	-65.2503	114	114	154	154	208	218	103	107	200	206	101	101	89	101	106	106	121	131	125	133
ElCarmen	15	Ind-326	-24.3294	-65.2503	108	114	158	158	208	218	103	103	198	204	101	101	89	93	110	110	131	131	127	127
ElCarmen	15	Ind-327	-24.3292	-65.2503	108	108	158	160	206	206	103	105	198	200	101	103	89	89	104	104	131	131	127	127
ElCarmen	15	Ind-328	-24.3294	-65.2503	114	114	158	160	214	214	103	107	200	202	101	101	101	101	100	104	129	131	125	149
ElCarmen	15	Ind-329	-24.3294	-65.2503	106	114	152	158	218	218	103	103	198	200	101	105	89	91	108	108	135	135	133	137
ElCarmen	15	Ind-330	-24.3294	-65.2498	114	114	154	158	208	214	103	107	196	200	101	101	89	101	106	106	129	131	127	127
ElCarmen	15	Ind-331	-24.3291	-65.2503	92	114	152	156	206	206	103	103	200	200	101	101	89	101	110	110	129	131	133	133
ElCarmen	15	Ind-332	-24.3291	-65.2503	108	114	146	156	206	206	103	105	202	202	101	101	91	97	106	106	121	135	127	127
ElCarmen	15	Ind-333	-24.3293	-65.2505	108	114	154	158	208	208	103	105	200	200	101	101	89	93	100	104	131	137	121	121
ElCarmen	15	Ind-334	-24.3293	-65.2505	108	114	154	158	216	216	103	105	200	202	101	101	89	91	108	110	129	135	127	127
ElCarmen	15	Ind-335	-24.3293	-65.2505	108	114	158	158	206	206	103	103	202	206	101	101	87	95	104	104	129	129	127	127
ElCarmen	15	Ind-336	-24.329	-65.2505	114	114	158	158	178	216	103	103	200	202	101	101	89	93	104	104	129	129	135	135
ElCarmen	15	Ind-337	-24.3291	-65.2505	114	114	146	156	214	218	103	107	200	206	101	101	91	97	106	110	129	131	127	127
ElCarmen	15	Ind-338	-24.3291	-65.2506	108	108	154	158	188	206	103	103	200	202	101	105	89	93	106	110	131	131	133	149
ElCarmen	15	Ind-339	-24.3294	-65.2499	108	114	152	158	192	206	103	103	194	202	101	101	89	91	102	106	121	135	127	127
ElCarmen	15	Ind-340	-24.3291	-65.2505	108	108	156	156	208	218	103	107	198	200	101	101	89	93	100	104	137	137	125	127
ElCarmen	15	Ind-341	-24.3289	-65.2507	108	108	146	156	208	218	103	103	200	206	101	101	89	93	100	104	129	129	127	127
ElCarmen	15	Ind-342	-24.329	-65.251	108	108	158	158	208	212	103	107	200	204	101	101	89	91	106	106	123	129	127	127
ElCarmen	15	Ind-343	-24.3288	-65.2509	108	108	156	158	0	0	91	103	198	198	105	113	81	97	100	104	131	131	133	133
ElCarmen	15	Ind-344	-24.3295	-65.2501	108	114	158	158	192	206	103	103	200	200	101	101	0	0	100	104	133	137	127	127
ElCarmen	15	Ind-345	-24.3295	-65.2501	108	108	146	158	218	218	103	107	202	202	101	103	97	97	106	110	129	131	133	133
ElCarmen	15	Ind-346	-24.3294	-65.2501	114	114	158	158	206	212	99	103	200	200	101	101	89	93	106	106	129	129	121	123
ElCarmen	15	Ind-347	-24.3292	-65.25	116	116	146	158	206	206	103	107	198	200	101	101	89	91	100	104	123	129	133	133
ElCarmen	15	Ind-348	-24.3293	-65.2501	108	110	158	158	188	188	103	103	200	200	101	101	89	91	106	106	131	131	127	149
ElCarmen	15	Ind-349	-24.3295	-65.2502	108	110	158	158	178	178	103	107	200	200	101	101	89	89	100	104	129	131	137	139
Sastre	16	Ind-350	-31.7392	-61.8363	108	114	156	158	206	214	103	103	192	198	109	109	87	87	102	108	123	129	121	131
Sastre	16	Ind-351	-31.7391	-61.8366	80	106	152	154	204	218	103	103	198	198	103	111	93	97	100	106	135	135	121	125
Sastre	16	Ind-352	-31.7391	-61.8366	80	112	154	154	214	214	103	103	194	198	103	111	93	97	104	104	125	133	121	121
Sastre	16	Ind-353	-31.7392	-61.8365	80	112	158	164	212	214	97	99	196	198	107	107	95	95	104	106	125	125	121	125
Sastre	16	Ind-354	-31.7391	-61.8363	80	112	158	158	214	214	99	103	198	198	103	113	0	0	106	106	129	129	121	121
Sastre	16	Ind-355	-31.7391	-61.8364	80	112	158	164	202	212	103	103	198	198	107	107	91	91	106	106	137	137	121	121
Sastre	16	Ind-356	-31.7391	-61.8364	80	108	154	156	178	206	103	103	198	198	111	111	89	89	106	106	125	133	121	121
Sastre	16	Ind-357	-31.7391	-61.8364	110	112	154	154	212	218	103	103	198	198	111	111	89	93	106	106	121	135	121	121
Sastre	16	Ind-358	-31.7391	-61.8365	112	112	154	158	212	214	95	95	198	198	105	105	109	111	100	106	133	135	121	121
Sastre	16	Ind-359	-31.7391	-61.8365	112	112	158	158	204	214	103	103	198	198	111	111	109	109	100	106	135	135	121	121
Cuarentaynueve	17	Ind-360	-29.0489	-63.9585	0	0	140	140	216	216	101	101	198	198	111	113	89	89	102	104	129	131	127	127
Cuarentaynueve	17	Ind-361	-29.0487	-63.9585	106	106	140	140	210	220	101	101	198	206	111	111	87	95	100	104	131	131	127	127
Cuarentaynueve	17	Ind-362	-29.0487	-63.9585	112	112	150	150	210	210	101	101	198	212	111	113	117	117	104	104	129	133	123	123
Cuarentaynueve	17	Ind-363	-29.0487	-63.9585	120	120	142	142	210	216	101	101	196	198	111	111	89	97	100	100	131	135	129	147
Cuarentaynueve	17	Ind-364	-29.0486	-63.9585	96	96	142	142	210	220	101	101	198	198	107	111	89	97	106	106	125	131	131	147
Cuarentaynueve	17	Ind-365	-29.0486	-63.9586	106	108	142	142	216	216	101	101	196	196	109	111	87	95	102	104	123	123	121	131
Cuarentaynueve	17	Ind-366	-29.0486	-63.9586	112	112	140	150	210	210	85	101	196	200	113	113	87	117	102	104	131	139	129	147
Cuarentaynueve	17	Ind-367	-29.0486	-63.9586	108	120	140	140	212	212	101	101	196	198	111	113	89	117	106	106	131	131	125	131
Cuarentaynueve	17	Ind-368	-29.0486	-63.9585	114	114	150	150	212	214	85	101	196	196	103	111	87	95	104	104	131	131	123	123
Cuarentaynueve	17	Ind-369	-29.0486	-63.9585	0	0	150	150	210	210	101	101	196	200	105	111	105	111	106	106	131	131	125	147
Cuarentaynueve	17	Ind-370	-29.0486	-63.9585	106	108	146	146	178	178	101	101	198	206	111	111	87	109	104	104	121	129	147	147
Cuarentaynueve	17	Ind-371	-29.0489	-63.9585	120	120	142	142	210	216	101	101	198	212	107	111	87	95	100	102	131	131	121	121
Cuarentaynueve	17	Ind-372	-29.0486	-63.9584	108	120	146	146	214	214	101	101	198	212	111	113	109	109	102	102	125	125	147	147
Cuarentaynueve	17	Ind-373	-29.0486	-63.9585	108	108	158	158	210	210	101	101	196	198	113	113	115	115	104	104	125	131	125	125
Cuarentaynueve	17	Ind-374	-29.0485	-63.9586	108	118	144	144	210	216	101	101	198	200	111	111	111	111	100	104	131	131	131	131
Cuarentaynueve	17	Ind-375	-29.0485	-63.9586	96	96	142	142	214	220	101	101	196	196	105	105	87	95	102	112	121	129	125	125
Cuarentaynueve	17	Ind-376	-29.0483	-63.9582	114	120	142	142	220	220	101	101	196	198	111	111	87	95	102	102	131	131	147	147
Cuarentaynueve	17	Ind-377	-29.0483	-63.9582	120	120	0	0	216	218	101	101	198	206	109	109	89	89	102	102	135	139	147	147
Cuarentaynueve	17	Ind-378	-29.0483	-63.9582	96	108	140	140	210	212	85	85	196	196	111	111	87	109	102	102	131	133	125	125
Cuarentaynueve	17	Ind-379	-29.0482	-63.9582	120	120	140	140	182	182	85	101	198	198	111	111	109	109	102	104	121	129	121	147
Cuarentaynueve	17	Ind-380	-29.0482	-63.9582	106	112	142	142	210	210	101	101	200	200	111	113	109	109	104	104	121	129	121	121
Cuarentaynueve	17	Ind-381	-29.0489	-63.9585	96	108	142	142	210	218	101	101	200	200	111	113	111	113	104	104	131	135	121	121
Cuarentaynueve	17	Ind-382	-29.0482	-63.9581	108	108	140	140	216	216	101	101	196	198	109	113	109	113	102	102	131	135	121	125
Cuarentaynueve	17	Ind-383	-29.0489	-63.9585	110	110	138	142	220	220	101	101	198	200	105	111	115	115	102	102	125	135	129	129
Cuarentaynueve	17	Ind-384	-29.0489	-63.9585	106	106	144	144	210	216	101	101	196	196	111	111	115	115	102	106	125	135	121	125
Cuarentaynueve	17	Ind-385	-29.0488	-63.9584	108	114	142	142	210	220	101	101	196	198	107	111	87	95	102	102	121	125	125	125
Cuarentaynueve	17	Ind-386	-29.0488	-63.9584	108	108	140	140	214	216	101	101	196	196	113	113	97	97	106	106	129	135	147	147
Cuarentaynueve	17	Ind-387	-29.0488	-63.9585	114	114	140	140	210	210	85	101	198	198	111	111	89	89	102	106	121	123	147	147
Cuarentaynueve	17	Ind-388	-29.0488	-63.9585	108	112	140	140	210	220	85	101	196	198	111	113	115	115	102	102	129	133	127	129
Hock	18	Ind-389	-28.355	-64.3174	106	106	158	158	204	212	103	103	198	212	103	111	97	97	100	102	129	137	123	125
Hock	18	Ind-390	-28.3547	-64.3168	108	108	162	162	176	176	95	103	214	214	103	105	89	89	100	100	131	131	121	127
Hock	18	Ind-391	-28.3548	-64.3167	108	108	162	162	0	0	103	103	198	198	105	105	89	109	104	104	129	129	121	125
Hock	18	Ind-392	-28.355	-64.3167	106	112	154	156	176	204	103	103	194	196	113	113	89	113	100	104	131	133	121	127
Hock	18	Ind-393	-28.3553	-64.3168	80	108	156	158	176	176	103	103	198	198	103	113	111	111	102	106	129	129	123	125
Hock	18	Ind-394	-28.3551	-64.3166	108	108	156	162	204	212	103	103	210	210	113	113	89	113	100	100	129	129	121	123
Hock	18	Ind-395	-28.3551	-64.3167	106	106	158	160	204	212	103	103	210	212	111	111	89	111	100	100	129	131	123	123
Hock	18	Ind-396	-28.355	-64.3166	108	108	158	162	176	204	103	103	196	196	111	111	95	95	104	106	129	131	121	127
Hock	18	Ind-397	-28.3553	-64.3164	106	106	156	160	176	204	103	103	200	212	111	111	89	89	102	104	129	131	121	125
Hock	18	Ind-398	-28.3552	-64.3163	106	106	156	160	204	204	103	103	212	212	103	111	97	97	104	104	131	131	123	127
Hock	18	Ind-399	-28.3552	-64.3163	108	108	156	160	204	212	103	103	198	198	103	109	109	109	100	106	135	137	121	125
Hock	18	Ind-400	-28.3549	-64.3173	108	108	158	158	176	176	103	103	196	212	103	113	89	89	104	106	129	129	125	129
Hock	18	Ind-401	-28.3554	-64.3163	108	108	156	160	204	212	103	103	198	198	111	113	109	109	100	106	129	135	121	121
Hock	18	Ind-402	-28.3551	-64.3161	108	108	158	158	176	176	103	103	198	210	111	111	111	111	104	104	131	135	125	127
Hock	18	Ind-403	-28.3552	-64.316	110	110	140	142	214	214	101	101	212	212	111	113	109	109	100	104	131	131	123	127
Hock	18	Ind-404	-28.3553	-64.3158	112	112	140	140	214	214	101	101	198	198	113	113	89	89	104	104	129	135	127	129
Hock	18	Ind-405	-28.3547	-64.3175	108	130	144	144	210	214	103	103	210	212	113	113	89	113	100	104	135	135	121	125
Hock	18	Ind-406	-28.3545	-64.3178	108	110	140	140	214	214	101	101	200	210	111	111	89	91	104	104	129	135	123	125
Hock	18	Ind-407	-28.3544	-64.3178	110	110	138	138	210	210	101	101	200	210	113	113	111	111	100	100	129	129	121	127
Hock	18	Ind-408	-28.3543	-64.3178	110	114	140	140	214	214	103	103	210	212	113	113	109	109	104	106	129	135	127	127
Hock	18	Ind-409	-28.3545	-64.3179	110	114	140	140	210	214	101	101	212	212	111	111	109	111	100	104	135	135	123	125
Hock	18	Ind-410	-28.3543	-64.318	110	114	140	140	214	214	103	103	212	214	113	113	0	0	104	106	131	139	127	127
Hock	18	Ind-411	-28.3549	-64.3173	106	112	158	162	176	176	103	103	196	212	103	113	111	111	100	106	135	137	125	129
Hock	18	Ind-412	-28.3541	-64.318	96	96	140	140	214	214	101	101	198	200	103	111	111	111	104	104	131	131	121	127
Hock	18	Ind-413	-28.355	-64.3173	108	108	158	158	176	180	103	103	198	200	105	109	89	89	100	102	129	129	125	125
Hock	18	Ind-414	-28.3547	-64.3171	108	108	156	156	176	176	103	103	212	214	113	113	89	113	100	102	131	137	123	129
Hock	18	Ind-415	-28.355	-64.3171	108	108	156	160	188	188	103	103	214	214	113	113	97	97	104	106	129	135	121	125
Hock	18	Ind-416	-28.3549	-64.317	108	108	162	162	176	176	103	117	200	200	103	109	0	0	104	106	129	135	125	125
Hock	18	Ind-417	-28.355	-64.317	80	108	156	158	176	176	103	103	196	200	113	113	113	113	106	106	135	135	123	129
Hock	18	Ind-418	-28.3547	-64.317	108	112	160	160	176	176	103	103	214	214	103	109	97	97	100	104	135	135	127	127
LaBanda	19	Ind-419	-27.7491	-64.204	96	112	154	158	214	214	103	103	210	212	105	113	89	89	104	104	129	129	123	123
LaBanda	19	Ind-420	-27.7491	-64.2042	110	112	154	162	188	214	103	103	212	212	113	113	89	109	106	106	129	135	123	127
LaBanda	19	Ind-421	-27.7491	-64.204	108	128	154	154	188	188	103	103	196	212	107	113	109	109	106	106	129	129	123	123
LaBanda	19	Ind-422	-27.7491	-64.2042	106	112	146	158	214	214	103	103	212	212	113	113	109	109	100	106	129	129	123	123
LaBanda	19	Ind-423	-27.7491	-64.2042	114	114	154	158	202	214	103	103	212	214	107	113	111	111	104	104	129	129	121	127
LaBanda	19	Ind-424	-27.7492	-64.2043	110	114	146	154	214	214	103	103	198	212	113	113	89	89	100	106	129	129	123	123
LaBanda	19	Ind-425	-27.7492	-64.2041	96	114	146	156	204	214	95	95	198	198	113	113	89	89	106	106	131	131	129	129
LaBanda	19	Ind-426	-27.7492	-64.2041	110	114	154	158	214	214	103	103	198	212	103	113	115	115	102	102	129	129	123	123
LaBanda	19	Ind-427	-27.7491	-64.2041	106	112	146	158	188	214	95	95	212	212	113	113	89	89	106	106	131	135	123	129
LaBanda	19	Ind-428	-27.7491	-64.2041	108	128	154	162	188	214	103	103	196	212	103	113	89	89	104	104	135	135	121	121
LaBanda	19	Ind-429	-27.7491	-64.2041	114	114	158	158	188	214	95	97	198	212	113	113	89	91	106	106	131	135	123	123
LaPuerta	20	Ind-430	-27.6319	-64.6214	110	112	152	156	214	214	101	101	198	218	103	113	89	89	104	106	133	135	121	121
LaPuerta	20	Ind-431	-27.6211	-64.6423	112	114	152	156	204	214	101	101	212	212	113	113	109	109	104	104	131	135	129	133
LaPuerta	20	Ind-432	-27.6211	-64.6422	112	112	152	156	204	214	101	101	194	198	103	111	89	91	104	104	121	131	123	123
LaPuerta	20	Ind-433	-27.6211	-64.6422	106	110	156	156	214	220	101	101	212	212	103	103	97	109	110	110	121	131	121	129
LaPuerta	20	Ind-434	-27.6211	-64.6422	110	110	156	156	192	214	101	101	196	212	103	113	89	91	102	106	129	133	123	123
LaPuerta	20	Ind-435	-27.6212	-64.6422	128	130	152	152	206	206	101	101	212	214	113	113	89	113	106	106	131	131	131	131
LaPuerta	20	Ind-436	-27.6212	-64.6422	108	114	152	156	192	214	101	101	198	212	103	113	89	109	102	104	135	135	121	129
LaPuerta	20	Ind-437	-27.6212	-64.6422	96	114	146	156	190	204	101	101	214	214	113	113	89	113	104	104	133	135	127	127
LaPuerta	20	Ind-438	-27.6212	-64.6422	108	108	152	152	214	220	97	101	200	212	113	113	113	113	102	104	133	135	123	123
LaPuerta	20	Ind-439	-27.6212	-64.6422	108	114	156	160	214	214	101	101	196	210	103	113	89	89	100	106	131	133	123	129
LaPuerta	20	Ind-440	-27.6212	-64.6423	110	114	152	154	214	214	95	101	212	218	103	103	89	89	104	106	131	133	123	123
LaPuerta	20	Ind-441	-27.6319	-64.6214	112	112	152	156	204	214	97	101	198	212	103	113	0	0	104	106	131	139	129	129
LaPuerta	20	Ind-442	-27.6212	-64.6421	114	114	156	160	192	204	97	101	200	212	103	103	87	87	104	106	131	133	121	121
LaPuerta	20	Ind-443	-27.6212	-64.642	108	110	156	160	204	214	95	101	196	212	113	113	89	97	100	104	133	135	121	127
LaPuerta	20	Ind-444	-27.6208	-64.6419	94	110	152	156	178	214	101	101	210	210	111	111	109	109	102	104	133	135	123	123
LaPuerta	20	Ind-445	-27.6207	-64.6421	108	108	152	160	214	214	97	101	198	210	103	113	109	109	104	104	121	131	123	123
LaPuerta	20	Ind-446	-27.6207	-64.6421	108	114	156	156	178	204	101	101	196	210	111	111	89	89	104	104	133	139	123	127
LaPuerta	20	Ind-447	-27.6211	-64.6417	108	114	152	152	214	220	101	101	196	200	111	111	89	97	102	102	135	135	121	127
LaPuerta	20	Ind-448	-27.621	-64.6416	110	114	156	160	190	204	101	101	210	212	111	113	109	109	102	102	131	131	127	129
LaPuerta	20	Ind-449	-27.6318	-64.6215	108	114	152	156	206	214	101	101	198	198	113	113	89	89	100	104	131	139	129	129
LaPuerta	20	Ind-450	-27.6318	-64.6215	110	114	156	156	178	204	101	101	212	212	103	113	89	89	100	100	131	133	123	129
LaPuerta	20	Ind-451	-27.6318	-64.6216	114	114	152	156	214	214	97	101	210	214	113	113	95	111	100	106	133	135	127	127
LaPuerta	20	Ind-452	-27.6318	-64.6214	114	114	152	152	178	178	97	101	200	214	103	113	111	111	102	106	135	135	129	133
LaPuerta	20	Ind-453	-27.6317	-64.6215	106	106	156	160	178	214	97	99	198	212	113	113	89	91	104	104	131	131	123	127
LaPuerta	20	Ind-454	-27.6212	-64.6423	108	110	152	156	214	220	99	101	198	214	113	113	89	113	100	104	131	135	127	127
PozoEscondido	21	Ind-455	-29.4709	-63.6523	102	108	140	140	214	216	101	101	196	198	107	109	89	105	104	104	135	135	127	127
PozoEscondido	21	Ind-456	-29.4707	-63.6523	114	114	140	140	220	220	101	101	196	196	101	111	89	109	0	0	121	135	125	127
PozoEscondido	21	Ind-457	-29.4708	-63.6523	102	114	148	148	214	214	101	101	198	198	111	111	109	109	106	106	119	139	125	127
PozoEscondido	21	Ind-458	-29.4708	-63.6524	96	106	140	140	214	216	101	101	198	200	107	111	97	115	100	100	125	131	121	121
PozoEscondido	21	Ind-459	-29.4709	-63.6524	96	110	140	140	190	214	0	0	198	198	103	105	89	89	106	112	131	139	121	121
PozoEscondido	21	Ind-460	-29.4708	-63.6524	80	112	140	140	214	216	101	101	198	198	111	113	111	117	102	102	133	133	121	123
PozoEscondido	21	Ind-461	-29.4708	-63.6523	114	114	140	140	214	220	101	101	196	196	101	109	109	109	104	104	121	139	125	129
PozoEscondido	21	Ind-462	-29.4707	-63.6523	106	114	142	142	210	210	0	0	196	196	101	109	109	109	106	106	119	135	125	129
PozoEscondido	21	Ind-463	-29.4708	-63.6523	108	116	140	150	214	214	101	101	198	198	111	111	111	111	100	106	133	133	121	121
PozoEscondido	21	Ind-464	-29.4707	-63.6523	106	106	140	140	210	214	101	101	196	198	107	113	109	109	104	104	121	133	125	125
PozoEscondido	21	Ind-465	-29.4707	-63.6523	108	108	150	150	210	218	101	101	198	198	105	113	115	115	102	102	131	135	121	125
PozoEscondido	21	Ind-466	-29.4709	-63.6523	114	114	140	140	214	214	85	101	194	200	101	109	89	89	104	104	121	135	127	127
PozoEscondido	21	Ind-467	-29.4707	-63.6523	114	114	142	142	214	220	101	101	196	200	101	101	109	109	102	104	119	139	125	129
PozoEscondido	21	Ind-468	-29.4709	-63.6528	114	116	140	140	214	214	101	101	198	198	107	111	89	89	102	106	119	131	125	133
PozoEscondido	21	Ind-469	-29.4709	-63.6528	106	114	140	140	214	214	103	103	198	198	101	105	89	89	102	112	121	125	125	129
PozoEscondido	21	Ind-470	-29.4531	-63.6189	106	108	140	150	216	220	103	103	196	198	107	109	97	97	104	104	125	125	125	127
PozoEscondido	21	Ind-471	-29.453	-63.6189	108	114	140	150	214	214	101	101	198	200	105	111	89	89	100	104	133	133	121	125
PozoEscondido	21	Ind-472	-29.453	-63.6188	108	108	140	140	208	212	101	101	196	198	111	113	89	89	100	106	125	131	121	127
PozoEscondido	21	Ind-473	-29.4531	-63.6188	106	118	140	140	210	210	101	101	198	198	109	111	91	91	102	102	125	131	121	125
PozoEscondido	21	Ind-474	-29.4581	-63.6201	106	106	140	140	214	216	101	101	196	198	107	111	89	89	104	104	125	133	125	129
PozoEscondido	21	Ind-475	-29.4581	-63.62	108	112	140	140	212	212	101	101	200	200	103	111	0	0	102	102	131	133	121	125
PozoEscondido	21	Ind-476	-29.4709	-63.6523	96	110	140	140	190	190	85	101	198	212	113	113	89	93	102	102	131	131	121	127
PozoEscondido	21	Ind-477	-29.4581	-63.6201	110	130	142	142	210	210	101	101	198	198	111	113	91	91	100	100	131	131	121	121
PozoEscondido	21	Ind-478	-29.458	-63.6201	108	112	140	140	210	210	101	101	196	198	101	113	87	115	106	106	119	131	121	121
PozoEscondido	21	Ind-479	-29.4707	-63.6522	102	114	140	140	214	214	101	101	196	200	101	105	89	89	112	112	135	139	129	129
PozoEscondido	21	Ind-480	-29.4707	-63.6522	106	106	140	140	220	220	101	101	196	200	101	111	109	109	112	112	121	139	125	125
PozoEscondido	21	Ind-481	-29.4707	-63.6523	110	110	140	140	218	218	101	101	196	198	107	113	105	105	102	102	131	133	121	125
PozoEscondido	21	Ind-482	-29.4708	-63.6523	112	112	150	152	210	216	85	103	198	212	111	113	87	107	102	102	131	131	125	129
PozoEscondido	21	Ind-483	-29.4708	-63.6523	102	106	144	144	210	210	85	85	196	200	101	101	101	107	100	106	121	135	121	127
PozoEscondido	21	Ind-484	-29.4708	-63.6523	112	116	142	142	210	210	101	101	212	212	109	113	89	89	102	108	131	131	123	129
Rutanueve	22	Ind-485	-27.7505	-64.3921	96	96	154	158	178	212	103	103	212	214	111	113	111	113	100	104	129	131	123	131
Rutanueve	22	Ind-486	-27.7504	-64.3921	96	112	152	156	188	214	97	97	198	198	111	113	99	99	100	104	135	139	123	129
Rutanueve	22	Ind-487	-27.7504	-64.3921	112	112	154	158	192	214	103	103	200	204	103	113	109	109	104	106	131	131	121	131
Rutanueve	22	Ind-488	-27.7505	-64.3921	106	108	154	158	208	214	103	103	194	198	111	113	97	109	104	104	121	129	127	129
Rutanueve	22	Ind-489	-27.7506	-64.3923	96	96	154	162	214	220	103	103	194	196	111	111	91	91	104	104	121	129	121	121
Rutanueve	22	Ind-490	-27.7506	-64.3922	114	114	158	158	204	212	103	103	198	204	103	111	107	107	102	104	121	129	123	129
Rutanueve	22	Ind-491	-27.7506	-64.3922	96	114	162	162	188	214	103	103	212	212	109	111	109	111	104	106	135	135	125	125
Rutanueve	22	Ind-492	-27.7503	-64.3922	112	114	146	158	204	214	103	103	200	214	113	113	89	89	102	106	131	135	121	127
Rutanueve	22	Ind-493	-27.7504	-64.3921	96	130	158	158	188	214	103	103	198	210	113	113	87	113	100	104	129	129	121	127
Rutanueve	22	Ind-494	-27.7505	-64.3921	96	114	146	162	204	220	103	103	198	214	111	113	107	107	102	102	129	135	127	133
Rutanueve	22	Ind-495	-27.7506	-64.3921	108	108	154	158	214	214	103	103	198	212	111	113	109	109	100	102	129	129	121	121
Rutanueve	22	Ind-496	-27.7506	-64.392	110	114	158	162	178	220	103	103	198	204	113	113	89	113	102	104	129	135	125	129
Vilmer	23	Ind-497	-27.7664	-64.1605	114	114	152	152	188	214	103	103	214	214	111	111	91	91	102	102	129	129	121	123
Vilmer	23	Ind-498	-27.7662	-64.1597	96	112	156	160	214	220	101	101	196	196	113	113	89	113	104	104	131	135	121	123
Vilmer	23	Ind-499	-27.7662	-64.1596	114	116	156	158	204	214	97	101	210	210	103	113	89	91	102	104	131	131	127	131
Vilmer	23	Ind-500	-27.7662	-64.1595	110	112	156	160	214	214	101	101	210	210	113	113	109	109	104	104	131	131	123	127
Vilmer	23	Ind-501	-27.7661	-64.1594	110	112	152	160	214	214	101	101	210	210	113	113	89	113	104	104	131	131	123	127
Vilmer	23	Ind-502	-27.7661	-64.1594	112	112	144	160	188	214	101	101	210	210	113	113	89	89	104	104	135	135	127	127
Vilmer	23	Ind-503	-27.766	-64.1594	110	110	152	158	204	220	101	101	212	218	113	113	89	89	102	104	131	131	123	129
Vilmer	23	Ind-504	-27.7665	-64.1604	114	114	156	160	208	214	97	97	196	212	113	113	89	91	102	102	131	131	123	123
Vilmer	23	Ind-505	-27.7665	-64.1606	110	110	156	158	220	220	101	101	212	214	113	113	89	91	102	102	131	135	127	129
Vilmer	23	Ind-506	-27.7663	-64.1605	112	112	142	152	204	204	103	103	212	216	113	113	89	97	102	104	131	135	121	123
Vilmer	23	Ind-507	-27.7664	-64.1605	114	114	154	162	214	214	97	103	196	210	113	113	89	91	102	102	129	129	129	129
Vilmer	23	Ind-508	-27.7664	-64.1604	108	108	156	158	188	214	103	103	198	212	111	111	111	111	102	102	131	131	121	125
Vilmer	23	Ind-509	-27.7665	-64.1603	96	110	154	160	204	214	103	103	212	214	113	113	109	109	104	106	133	135	127	127
Vilmer	23	Ind-510	-27.7665	-64.1602	108	112	144	152	204	214	97	101	214	214	113	113	91	97	104	108	135	135	123	127
Vilmer	23	Ind-511	-27.7665	-64.1602	112	130	152	152	214	220	101	101	210	212	103	113	0	0	102	102	121	135	121	121
Tucuman	24	Ind-512	-27.1394	-64.9306	110	110	158	158	190	210	99	103	212	212	103	113	103	113	104	104	129	129	127	127
Tucuman	24	Ind-513	-27.1393	-64.9308	108	110	156	156	190	190	103	103	198	198	105	105	105	105	102	104	129	135	123	123
Tucuman	24	Ind-514	-27.1393	-64.9308	94	114	158	162	190	214	97	103	200	210	105	113	105	111	104	104	129	135	123	123
Tucuman	24	Ind-515	-27.1393	-64.9308	110	112	154	158	208	214	103	103	198	210	111	113	0	0	106	106	129	139	115	123
Tucuman	24	Ind-516	-27.1211	-64.9285	110	110	152	156	212	212	103	103	212	212	111	111	109	109	104	104	129	129	121	121
Tucuman	24	Ind-517	-27.1211	-64.9285	108	110	154	158	190	220	97	97	196	214	103	113	103	113	102	104	129	139	123	125
Tucuman	24	Ind-518	-27.1211	-64.9285	96	114	152	152	204	214	97	97	198	214	113	113	89	109	104	104	129	129	125	125
Tucuman	24	Ind-519	-27.1394	-64.9305	110	114	154	158	190	214	103	103	196	198	111	111	0	0	102	104	129	131	123	129
Tucuman	24	Ind-520	-27.1211	-64.9285	112	114	158	158	212	212	107	109	196	212	113	113	97	97	104	106	129	139	129	129
Tucuman	24	Ind-521	-27.1212	-64.9284	110	122	154	154	188	214	97	101	196	214	113	113	89	89	104	106	131	131	123	123
Tucuman	24	Ind-522	-27.1212	-64.9284	96	114	158	162	190	214	103	103	200	214	105	105	107	107	104	104	129	135	129	129
Tucuman	24	Ind-523	-27.1212	-64.9284	108	112	152	156	188	210	103	103	212	214	111	113	89	97	104	104	129	139	127	131
Tucuman	24	Ind-524	-27.0909	-64.9216	96	114	158	158	190	214	97	103	198	214	111	113	89	97	104	104	129	129	123	131
Tucuman	24	Ind-525	-27.091	-64.9215	110	114	154	158	190	210	103	103	194	210	105	111	89	89	104	106	129	129	127	127
Tucuman	24	Ind-526	-27.091	-64.9215	112	130	158	158	190	210	103	103	198	212	103	103	89	89	100	106	129	129	123	127
Tucuman	24	Ind-527	-27.091	-64.9215	110	114	158	158	210	214	103	103	196	198	113	113	97	97	106	106	129	139	123	127
Tucuman	24	Ind-528	-27.091	-64.9215	110	130	158	158	190	210	103	109	198	210	111	111	113	113	102	104	129	131	127	127
Tucuman	24	Ind-529	-27.091	-64.9215	108	114	152	158	206	206	103	103	200	202	101	101	87	89	102	106	129	131	127	129
Tucuman	24	Ind-530	-27.1394	-64.9306	108	110	154	154	190	214	103	103	196	198	113	113	0	0	102	102	129	129	121	123
Tucuman	24	Ind-531	-27.0794	-64.9238	110	128	156	158	204	210	103	103	200	212	107	113	111	111	100	104	129	131	123	123
Tucuman	24	Ind-532	-27.0897	-64.8756	108	112	156	156	188	220	103	103	196	212	107	113	115	115	100	100	135	135	125	125
Tucuman	24	Ind-533	-27.0897	-64.8757	114	114	156	156	190	212	103	103	198	212	113	113	0	0	104	104	129	135	123	127
Tucuman	24	Ind-534	-27.1394	-64.9306	96	114	158	158	214	214	103	103	196	210	107	113	89	89	104	106	129	129	123	123
Tucuman	24	Ind-535	-27.1393	-64.9306	108	110	154	158	190	190	97	97	198	214	107	107	109	109	102	104	129	129	115	123
Tucuman	24	Ind-536	-27.1394	-64.9307	110	114	158	158	204	214	103	103	198	212	103	113	97	97	104	104	135	135	123	123
